# Supplementary material for: Systemic inflammatory biomarkers in relation to lung function and exercise‐induced bronchoconstriction in adolescents
Source: Pediatr Allergy Immunol. 2025 Oct 24;36(10):e70231. doi: 10.1111/pai.70231 (PMC12550650; doi:10.1111/pai.70231)
Supplement: Supplementary file 1 — Table S1. [file PAI-36-e70231-s001.zip]

Archive with 2 entries (2 files):
- pai70231-sup-0001-TableS1-S3@Supplementary_material_baseline_lung_function.docx
- pai70231-sup-0002-TableS4-S6@Supplement_airway_respone_exercise.docx
